# Supplementary material for: Burden of Nutritional Deficiencies in China: Findings from the Global Burden of Disease Study 2019
Source: Nutrients. 2022 Sep 21;14(19):3919. doi: 10.3390/nu14193919 (PMC9570758; doi:10.3390/nu14193919)
Supplement: Supplementary file 1 [file nutrients-14-03919-s001.zip]

Archive with 1 entries (1 files):
- nutrients-1865554-supplementary.pdf
